# Supplementary material for: Characterization, Combustion Behaviour, and Kinetic and Thermodynamic Modelling of Mango Peel as a Potential Biomass Feedstock
Source: Polymers (Basel). 2025 Jun 27;17(13):1799. doi: 10.3390/polym17131799 (PMC12251654; doi:10.3390/polym17131799)
Supplement: Supplementary file 1 [file polymers-17-01799-s001.zip]

Archive with 1 entries (1 files):
- polymers-3697891-supplementary.pdf
